# Supplementary material for: Production of Aflatoxin B1 by Aspergillus parasiticus Grown on a Novel Meat-Based Media
Source: Toxins (Basel). 2022 Dec 29;15(1):25. doi: 10.3390/toxins15010025 (PMC9866511; doi:10.3390/toxins15010025)
Supplement: Supplementary file 1 [file toxins-15-00025-s001.zip]

Archive with 1 entries (1 files):
- toxins-2071870-supplementary.pdf
